# Supplementary material for: Bile acid 7α-dehydroxylating bacteria accelerate injury-induced mucosal healing in the colon
Source: EMBO Mol Med. 2025 Mar 10;17(5):889–908. doi: 10.1038/s44321-025-00202-w (PMC12081655; doi:10.1038/s44321-025-00202-w)
Supplement: Supplementary file 1 — Table EV1 [file 44321_2025_202_MOESM1_ESM.xlsx]

## Sheet: Table EV1
Feces	Mean (nmol/g)		Standard deviation		Statistics
Bile acids	Oligo-MM12	Oligo-MM12 + Cs	Oligo-MM12	Oligo-MM12 + Cs	P value
aMCA	148.554	103.913	47.8732	22.0663	*
bMCA	1038.9	826.882	291.895	123.824	0.102254
CA	416.578	101.713	169.917	34.6956	***
CDCA	16.4867	4.94439	5.96339	1.90567	****
UDCA	17.3277	8.71435	7.27183	3.0738	*
TaMCA	17.5554	20.0928	19.5774	12.3147	0.776572
TbMCA	190.116	242.68	143.132	171.858	0.545699
TCA	312.447	254.989	140.544	76.8866	0.361375
TUDCA	3.35887	2.5983	2.33032	1.0165	0.444015
DCA	0	172.869	0	29.2352	****
MDCA	3.61115	7.2476	2.2167	1.40113	**
HDCA	0.375539	1.02657	0.713198	0.981623	0.18118
LCA	0	23.9509	0	1.97455	****
6oxoLCA	0	6.10283	0	1.36602	****
12oxoLCA	0.164309	36.6684	0.296834	6.04652	****
3oxoCDCA/DCA	2.70118	7.50702	0.657865	1.66459	****
wMCA	1.73837	6.11906	2.26218	1.38485	***
HCA	0	5.46751	0	1.91021	****
7oxoDCA	45.5582	20.2927	31.5868	5.963	*

## Sheet: Legend
Amount (nmol/g) of the indicated BA species in feces of 8-week-old male Oligo-MM12 mice gavaged with live C. scindens (Oligo-MM12 + C. scindens) or PBS (Oligo-MM12) prior DSS (n = 7/group). 7a-dehydroxylated BAs are in red. Cs = C. scindens. P values (*<0.05, **<0.01, ***<0.001 or exact values) were calculated using 2-tailed Student’s t-test.
