# Supplementary material for: Bile acid 7α-dehydroxylating bacteria accelerate injury-induced mucosal healing in the colon
Source: EMBO Mol Med. 2025 Mar 10;17(5):889–908. doi: 10.1038/s44321-025-00202-w (PMC12081655; doi:10.1038/s44321-025-00202-w)
Supplement: Supplementary file 2 — Table EV2 [file 44321_2025_202_MOESM2_ESM.xlsx]

## Sheet: Table EV2
Plasma	Mean (nM)		Standard deviation		Statistics
Bile acids	Oligo-MM12	Oligo-MM12 + Cs	Oligo-MM12	Oligo-MM12 + Cs	P value
TaMCA	1310.9	2494.87	941.867	2147.15	0.206328
TbMCA	5021.99	4919.27	2059.46	2388.03	0.932744
TCA	5455.25	4106.94	3989.11	3086.71	*
TCDCA	392.636	778.691	308.636	658.975	0.185764
TUDCA	375.121	556.071	243.156	410.596	0.335538
DCA	0	30.7423	0	35.637	*
TDCA	3.78814	146.986	3.9023	116.701	**
THDCA	2.10254	8.25738	5.5628	14.8957	0.325977
TMDCA	97.7619	283.745	65.2244	187.502	*

## Sheet: Legend
Concentration (nM) of the indicated BA species in plasma of 8-week-old male Oligo-MM12 mice gavaged with live C. scindens (107 CFU – Oligo-MM12 + C. scindens) or PBS (control – Oligo-MM12) prior to DSS (n = 7/group). Cs = C. scindens. P values (*<0.05, **<0.01, ***<0.001 or exact values) were calculated using 2-tailed Student’s t-test.
