# Supplementary material for: Bile acid 7α-dehydroxylating bacteria accelerate injury-induced mucosal healing in the colon
Source: EMBO Mol Med. 2025 Mar 10;17(5):889–908. doi: 10.1038/s44321-025-00202-w (PMC12081655; doi:10.1038/s44321-025-00202-w)
Supplement: Supplementary file 3 — Table EV3 [file 44321_2025_202_MOESM3_ESM.xlsx]

## Sheet: Table EV3
Feces	Mean (nmol/g)		Standard deviation		Statistics
Bile acids	SPF-van	SPF-van + Cs	SPF-van	SPF-van + Cs	P value
aMCA	201.601	378.723	198.49	192.998	0.0652519
bMCA	1291.61	906.722	266.472	167.894	*
CA	362.247	123.948	104.928	81.1965	****
CDCA	19.2105	21.3662	4.11527	13.1407	0.643897
12oxoCDCA	52.9337	40.5472	39.0861	44.1083	0.527774
UDCA	21.1738	71.045	7.92694	28.6667	***
TaMCA	0.774927	2.67466	0.940303	1.85776	*
TbMCA	64.4738	101.183	17.6894	41.5474	*
TCA	9.58428	18.1371	4.16064	12.1458	0.0612229
TUDCA	1.17566	3.08665	0.79162	2.17869	*
DCA	334.907	684.976	148.177	120.803	****
3epiDCA	16.1937	45.9409	16.655	28.8274	**
MDCA	8.83331	25.7246	8.06484	10.6331	**
HDCA	9.05648	18.7978	16.8577	22.1678	0.300343
LCA	29.4968	70.59	29.8094	32.6439	*
isoLCA	3.45622	8.85288	3.5604	4.60184	*
6oxoLCA	3.51088	9.23867	4.5013	6.39404	*
12oxoLCA	82.7862	192.544	81.9055	77.5433	**
3oxoCDCA/DCA	4.78113	11.9669	4.24613	5.24536	**
wMCA	196.882	193.99	210.485	64.0217	0.967389
HCA	8.60395	13.674	9.82885	7.00693	0.209151
7oxoDCA	12.5788	28.7772	10.0952	31.7355	0.161868
7oxoLCA	0.440254	4.49646	1.32076	5.6059	*
TwMCA	4.5161	8.87193	4.87448	6.20089	0.10965

## Sheet: Legend
Amount (nmol/g) of the indicated BA species in feces of SPF-Van mice gavaged daily for 5 days with live C. scindens (108 CFU – SPF-Van + C. scindens) (n = 9) or vehicle (PBS – SPF-Van) (n = 10) prior to DSS. Cs = C. scindens. P values (*<0.05, **<0.01, ***<0.001 or exact values) were calculated using 2-tailed Student’s t-test.
