# Supplementary material for: Bile acid 7α-dehydroxylating bacteria accelerate injury-induced mucosal healing in the colon
Source: EMBO Mol Med. 2025 Mar 10;17(5):889–908. doi: 10.1038/s44321-025-00202-w (PMC12081655; doi:10.1038/s44321-025-00202-w)
Supplement: Supplementary file 4 — Table EV4 [file 44321_2025_202_MOESM4_ESM.xlsx]

## Sheet: Table EV4
Plasma	Mean (nM)		Standard deviation		Statistics
Bile acids	SPF-van	SPF-van + Cs	SPF-van	SPF-van + Cs	P value
TaMCA	3.79869	9.61115	8.49414	11.1729	0.402889
TbMCA	16.8732	5.76985	13.3575	10.9496	0.223141
TCA	144.264	77.1439	37.4255	7.92465	*
TCDCA	55.7687	57.9104	23.8064	17.3403	0.884956
TUDCA	28.5008	12.5893	18.8551	15.8016	0.220011
DCA	48.5491	92.724	15.3859	15.5463	**
TDCA	62.506	93.9124	17.9025	31.2081	0.0976907
THDCA	0	49.71	0	36.142	**
TMDCA	0	3.56373	0	7.12747	0.292352
TwMCA	214.808	255.185	29.5075	14.9772	*

## Sheet: Legend
Concentration (nM) of the indicated BA species in plasma of SPF-Van mice gavaged daily for 5 days with live C. scindens (108 CFU – SPF-Van + C. scindens) (n = 5) or vehicle (PBS – SPF-Van) (n = 4) prior to DSS. Cs = C. scindens. P values (*<0.05, **<0.01, ***<0.001 or exact values) were calculated using 2-tailed Student’s t-test.
