# Supplementary material for: Bile acid 7α-dehydroxylating bacteria accelerate injury-induced mucosal healing in the colon
Source: EMBO Mol Med. 2025 Mar 10;17(5):889–908. doi: 10.1038/s44321-025-00202-w (PMC12081655; doi:10.1038/s44321-025-00202-w)
Supplement: Supplementary file 5 — Table EV5 [file 44321_2025_202_MOESM5_ESM.xlsx]

## Sheet: Table EV5
BA abbreviation	BA full name
12oxoLCA	12-oxo-lithocholic acid
3oxoCDCA/3oxoDCA	3-oxo-chenodeoxycholic acid/3-oxo-deoxycholic acid
3oxoLCA	3-oxo-lithocholic acid
7oxoDCA	7-oxo-deoxycholic acid
alloLCA/iso-alloLCA	allo-lithocholic acid/iso-allo-lithocholic acid
aMCA	alpha-muricholic acid
CA	cholic acid
DCA	deoxycholic acid
HCA	hyocholic acid
HDCA	hyodeoxycholic acid
isoLCA	Iso-lithocholic acid
MDCA	murideoxycholic acid
TbMCA	tauro-beta-muricholic acid
TDCA	taurodeoxycholic acid
TUDCA	tauroursodeoxycholic acid
TwMCA	tauro-omega-muricholic acid
12oxoCDCA	12-oxo-chenodeoxycholic acid
3epiDCA	3-epi-deoxycholic acid
3oxoCA	3-oxo-cholic acid
6oxoLCA	6-oxo-lithocholic acid
7,12dioxoLCA	7,12-dioxo-lithocholic acid
7oxoLCA	7-oxo-lithocholic acid
bMCA	beta-muricholic acid
CA7S	cholic acid-7-sulfate
CDCA	chenodeoxycholic acid
LCA	lithocholic acid
TaMCA	tauro-alpha-muricholic acid
TCA	taurocholic acid
TCDCA	taurochenodeoxycholic acid
TMDCA	tauromurideoxycholic acid
UDCA	ursodeoxycholic acid
wMCA	omega-muricholic acid

## Sheet: Legend
List of BAs measured in this study.
