# Supplementary material for: Bile acid 7α-dehydroxylating bacteria accelerate injury-induced mucosal healing in the colon
Source: EMBO Mol Med. 2025 Mar 10;17(5):889–908. doi: 10.1038/s44321-025-00202-w (PMC12081655; doi:10.1038/s44321-025-00202-w)
Supplement: Supplementary file 7 — Source data Fig. 1 [file 44321_2025_202_MOESM7_ESM.zip › Figure 1/1F/1F.xlsx]

## Sheet: Sheet1
		Primary BA (%)			CA (nmol/g)
		Oligo-MM12	Oligo-MM12 + C. scindens		Oligo-MM12	Oligo-MM12 + C. scindens
		97.3999	78.9402		255.082	46.2508
		98.0643	81.2848		245.825	59.5373
		94.7872	85.287		706.003	107.529
		97.5912	85.7851		381.866	126.224
		96.9155	82.8986		445.367	113.099
		97.7058	87.6281		316.444	125.223
		97.1795	86.0872		565.458	134.13
