# Supplementary material for: Bile acid 7α-dehydroxylating bacteria accelerate injury-induced mucosal healing in the colon
Source: EMBO Mol Med. 2025 Mar 10;17(5):889–908. doi: 10.1038/s44321-025-00202-w (PMC12081655; doi:10.1038/s44321-025-00202-w)
Supplement: Supplementary file 7 — Source data Fig. 1 [file 44321_2025_202_MOESM7_ESM.zip › Figure 1/1G/1G.xlsx]

## Sheet: Sheet1
		SBA/PBA ratio			Total BA (nmol/g)
		Oligo-MM12	Oligo-MM12 + C. scindens		Oligo-MM12	Oligo-MM12 + C. scindens
		0.0198132	0.266223		1603.11	1396.5
		0.0148222	0.230335		1581.52	1507.9
		0.047646	0.171386		2688.62	1513
		0.017763	0.164413		1859.01	2074.5
		0.0226173	0.205583		2847.74	1822
		0.0162605	0.141088		1693.2	2145.1
		0.0242108	0.158615		3231.5	2517.4
