# Supplementary material for: Bile acid 7α-dehydroxylating bacteria accelerate injury-induced mucosal healing in the colon
Source: EMBO Mol Med. 2025 Mar 10;17(5):889–908. doi: 10.1038/s44321-025-00202-w (PMC12081655; doi:10.1038/s44321-025-00202-w)
Supplement: Supplementary file 7 — Source data Fig. 1 [file 44321_2025_202_MOESM7_ESM.zip › Figure 1/1I/1I.xlsx]

## Sheet: Sheet1
	Days	Oligo-MM12								Oligo-MM12 + C. scindens
	1	100	100	100	100	100	100	100	100	100	100	100	100	100	100	100	100
	2	101.167	98.8095	96.7626	98.8593	100	101.091	98.2143	96.5398	98.0315	98.0843	97.3978	104.231	98.9399	96.2406	99.3031	101.145
	3	97.6654	99.2063	96.4029	97.7186	96.8992	99.6364	98.2143	95.8478	99.6063	98.0843	96.6543	102.308	98.2332	98.8722	99.6516	96.1832
	4	100.389	99.2063	95.6835	95.057	96.124	97.4545	98.2143	95.5017	100.787	95.7854	95.9108	103.077	96.8198	99.6241	100	97.7099
	5	97.2763	96.0317	97.1223	95.057	98.8372	94.1818	93.9286	95.5017	98.4252	96.9349	95.9108	100	95.053	101.88	98.2578	98.855
	6	95.3307	94.0476	96.0432	94.2966	98.8372	93.0909	92.1429	96.1938	100	96.1686	98.513	99.2308	92.9329	101.504	96.5157	98.0916
	7	94.1634	94.0476	95.6835	95.8175	98.4496	96	87.8571	94.1176	98.4252	94.636	96.2825	100.385	93.9929	100.752	97.2125	99.6183
	8	92.2179	91.2698	94.6043	91.635	96.8992	89.4545	87.8571	91.0035	99.2126	95.4023	96.6543	101.923	94.6996	101.504	97.2125	101.145
	9	94.5525	97.619	97.8417	96.1977	101.163	92.7273	89.6429	93.4256	102.756	97.7011	98.513	98.8462	96.4664	104.887	101.045	100.382
	10	97.2763	101.587	102.158	96.9582	99.2248	95.2727	92.8571	94.8097	103.937	99.2337	101.115	100.769	99.2933	104.887	101.045	100
