# Supplementary material for: Bile acid 7α-dehydroxylating bacteria accelerate injury-induced mucosal healing in the colon
Source: EMBO Mol Med. 2025 Mar 10;17(5):889–908. doi: 10.1038/s44321-025-00202-w (PMC12081655; doi:10.1038/s44321-025-00202-w)
Supplement: Supplementary file 7 — Source data Fig. 1 [file 44321_2025_202_MOESM7_ESM.zip › Figure 1/1K/1K.xlsx]

## Sheet: Sheet1
	Oligo-MM12	Oligo-MM12 + C. scindens
	1.22449	1.41667
	0.916667	1.64062
	1.08108	1.68033
	1.20635	1.51923
	0.824561	1.41892
	0.657895	1.44737
	1.67797	1.73387
