# Supplementary material for: Bile acid 7α-dehydroxylating bacteria accelerate injury-induced mucosal healing in the colon
Source: EMBO Mol Med. 2025 Mar 10;17(5):889–908. doi: 10.1038/s44321-025-00202-w (PMC12081655; doi:10.1038/s44321-025-00202-w)
Supplement: Supplementary file 7 — Source data Fig. 1 [file 44321_2025_202_MOESM7_ESM.zip › Figure 1/1E/1E.xlsx]

## Sheet: Sheet1
	7a-dehydroxylated BA (%)			DCA (nmol/g)
	Oligo-MM12	Oligo-MM12 + C. scindens		Oligo-MM12	Oligo-MM12 + C. scindens
	1.9	19.8		0	183.77
	1.3	17.1		0	168.295
	4.2	13.6		0	116.755
	1.6	13.2		0	192.682
	2	16		0	190.901
	1.5	11.5		0	155.918
	1.9	12.6		0	201.758
