# Supplementary material for: Bile acid 7α-dehydroxylating bacteria accelerate injury-induced mucosal healing in the colon
Source: EMBO Mol Med. 2025 Mar 10;17(5):889–908. doi: 10.1038/s44321-025-00202-w (PMC12081655; doi:10.1038/s44321-025-00202-w)
Supplement: Supplementary file 7 — Source data Fig. 1 [file 44321_2025_202_MOESM7_ESM.zip › Figure 1/1D/1D.xlsx]

## Sheet: Sheet1
	Mean (% of fecal BA)
	12oxoLCA	3oxoCDCA/DCA	7oxoDCA	aMCA	CA	DCA	HCA	HDCA	MDCA	TbMCA	TUDCA	6oxoLCA	bMCA	CDCA	LCA	TaMCA	TCA	UDCA	wMCA
Oligo-MM12	0.00544826	0.13043	1.93559	6.69406	18.5832	0	0	0.0123121	0.124846	8.93689	0.147088	0	47.4401	0.744103	0	0.721222	13.7003	0.765477	0.0588275
Oligo-MM12 + C. scindens	2.04593	0.432759	1.09072	5.63069	5.40354	9.84522	0.303574	0.0526402	0.397287	12.0932	0.147151	0.35176	45.2738	0.264452	1.34387	1.08659	13.6906	0.466563	0.341216
