# Supplementary material for: Bile acid 7α-dehydroxylating bacteria accelerate injury-induced mucosal healing in the colon
Source: EMBO Mol Med. 2025 Mar 10;17(5):889–908. doi: 10.1038/s44321-025-00202-w (PMC12081655; doi:10.1038/s44321-025-00202-w)
Supplement: Supplementary file 7 — Source data Fig. 1 [file 44321_2025_202_MOESM7_ESM.zip › Figure 1/1C/1C.xlsx]

## Sheet: Sheet1
	Oligo-MM12	Oligo-MM12 + C. scindens
	0	753000000
	0	481000000
	0	1200000000
	0	500000000
	0	682000000
	0	974000000
	0	974000000
