# Supplementary material for: Bile acid 7α-dehydroxylating bacteria accelerate injury-induced mucosal healing in the colon
Source: EMBO Mol Med. 2025 Mar 10;17(5):889–908. doi: 10.1038/s44321-025-00202-w (PMC12081655; doi:10.1038/s44321-025-00202-w)
Supplement: Supplementary file 8 — Source data Fig. 2 [file 44321_2025_202_MOESM8_ESM.zip]

Archive with 56 entries (44 files):
- Figure 2/
- __MACOSX/._Figure 2
- Figure 2/.DS_Store
- __MACOSX/Figure 2/._.DS_Store
- Figure 2/2G/
- __MACOSX/Figure 2/._2G
- Figure 2/2I/
- __MACOSX/Figure 2/._2I
- Figure 2/2N/
- __MACOSX/Figure 2/._2N
- Figure 2/2O/
- __MACOSX/Figure 2/._2O
- Figure 2/2H/
- __MACOSX/Figure 2/._2H
- Figure 2/2C/
- __MACOSX/Figure 2/._2C
- Figure 2/2D/
- __MACOSX/Figure 2/._2D
- Figure 2/2J/
- __MACOSX/Figure 2/._2J
- Figure 2/2K/
- __MACOSX/Figure 2/._2K
- Figure 2/2L/
- __MACOSX/Figure 2/._2L
- Figure 2/2E/
- __MACOSX/Figure 2/._2E
- Figure 2/2G/2G.xlsx
- __MACOSX/Figure 2/2G/._2G.xlsx
- Figure 2/2I/2I.xlsx
- __MACOSX/Figure 2/2I/._2I.xlsx
- Figure 2/2N/2N.xlsx
- __MACOSX/Figure 2/2N/._2N.xlsx
- Figure 2/2O/Fig2O SPF-van.tif
- __MACOSX/Figure 2/2O/._Fig2O SPF-van.tif
- Figure 2/2O/Fig2O SPF-van Cscindens.tif
- __MACOSX/Figure 2/2O/._Fig2O SPF-van Cscindens.tif
- Figure 2/2H/Fig2H SPF-van Cscindens.tif
- __MACOSX/Figure 2/2H/._Fig2H SPF-van Cscindens.tif
- Figure 2/2H/Fig2H SPF-van.tif
- __MACOSX/Figure 2/2H/._Fig2H SPF-van.tif
- Figure 2/2C/2C.xlsx
- __MACOSX/Figure 2/2C/._2C.xlsx
- Figure 2/2D/2D.xlsx
- __MACOSX/Figure 2/2D/._2D.xlsx
- Figure 2/2J/2J.xlsx
- __MACOSX/Figure 2/2J/._2J.xlsx
- Figure 2/2K/Fig2K SPF-van.tif
- __MACOSX/Figure 2/2K/._Fig2K SPF-van.tif
- Figure 2/2K/Fig2K SPF-van Cscindens.tif
- __MACOSX/Figure 2/2K/._Fig2K SPF-van Cscindens.tif
- Figure 2/2L/.DS_Store
- __MACOSX/Figure 2/2L/._.DS_Store
- Figure 2/2L/2L.xlsx
- __MACOSX/Figure 2/2L/._2L.xlsx
- Figure 2/2E/2E.xlsx
- __MACOSX/Figure 2/2E/._2E.xlsx
