# Supplementary material for: Bile acid 7α-dehydroxylating bacteria accelerate injury-induced mucosal healing in the colon
Source: EMBO Mol Med. 2025 Mar 10;17(5):889–908. doi: 10.1038/s44321-025-00202-w (PMC12081655; doi:10.1038/s44321-025-00202-w)
Supplement: Supplementary file 8 — Source data Fig. 2 [file 44321_2025_202_MOESM8_ESM.zip › Figure 2/2G/2G.xlsx]

## Sheet: Sheet1
	Days	SPF-Van										SPF-Van + C. scindens
	1	100	100	100	100	100	100	100	100	100	100	100	100	100	100	100	100	100	100	100	100	100
	2	99.8648	99.2844	99.3323	99.3561	100.126	100.238	99.8164	99.8387	99.4153	99.6569	99.7179	100.052	100	100.658	100.034	100.782	99.8892	100.242	100.123	100.126	100.926
	3	99.7296	98.5689	98.6647	98.7123	100.251	100.475	99.6327	99.6773	98.8306	99.3138	99.4359	100.105	100	101.316	100.069	101.565	99.7784	100.484	100.246	100.253	101.851
	4	99.2903	96.7084	97.5519	98.6755	99.8924	99.8172	99.2988	100.753	98.8974	98.9527	101.73	100.557	98.6472	101.801	101.099	102.311	100.074	100.521	100.211	100.434	102.528
	5	97.3978	95.8855	96.9955	98.6019	98.3501	100.475	98.4975	97.9563	98.5633	97.8332	101.128	100.174	96.5996	101.212	100.412	101.707	99.2245	99.2179	100.351	98.7712	101.851
	6	93.072	90.4472	94.6958	97.5349	97.812	99.8903	97.6628	97.5619	97.4273	96.0636	100.338	101.636	96.1609	99.0305	100.549	100.249	96.935	95.3073	99.7542	98.4098	101.317
	7	91.247	89.9821	94.8071	95.6586	94.7274	99.5247	95.1586	92.5063	93.986	92.9939	97.5931	100.209	95.6856	98.5111	100.721	98.2219	94.2762	94.0037	97.4368	91.6877	101.46
