# Supplementary material for: Bile acid 7α-dehydroxylating bacteria accelerate injury-induced mucosal healing in the colon
Source: EMBO Mol Med. 2025 Mar 10;17(5):889–908. doi: 10.1038/s44321-025-00202-w (PMC12081655; doi:10.1038/s44321-025-00202-w)
Supplement: Supplementary file 8 — Source data Fig. 2 [file 44321_2025_202_MOESM8_ESM.zip › Figure 2/2I/2I.xlsx]

## Sheet: Sheet1
	SPF-Van	SPF-Van + C. scindens
	6.2	7
	7.4	8
	7.2	7.2
	6.5	7.4
	4.5	8
	5	7.5
	5.2	7.3
	4.3	7.8
	3.5	7.6
	4.9	7.2
		6.2
