# Supplementary material for: Bile acid 7α-dehydroxylating bacteria accelerate injury-induced mucosal healing in the colon
Source: EMBO Mol Med. 2025 Mar 10;17(5):889–908. doi: 10.1038/s44321-025-00202-w (PMC12081655; doi:10.1038/s44321-025-00202-w)
Supplement: Supplementary file 8 — Source data Fig. 2 [file 44321_2025_202_MOESM8_ESM.zip › Figure 2/2N/2N.xlsx]

## Sheet: Sheet1
	SPF-Van	SPF-Van + C. scindens
	2.71875	18.0556
	10.1429	22.8182
	9.53571	20.0857
	11.0597	18.7549
	15.873	23.069
	6.14286	17.7397
	6.81818	23.1528
	11.1333	17.1786
	4.83871	7.65714
	8.97015	23.6842
	4.29688
