# Supplementary material for: Bile acid 7α-dehydroxylating bacteria accelerate injury-induced mucosal healing in the colon
Source: EMBO Mol Med. 2025 Mar 10;17(5):889–908. doi: 10.1038/s44321-025-00202-w (PMC12081655; doi:10.1038/s44321-025-00202-w)
Supplement: Supplementary file 8 — Source data Fig. 2 [file 44321_2025_202_MOESM8_ESM.zip › Figure 2/2C/2C.xlsx]

## Sheet: Sheet1
	SPF				SPF-Van
	Vehicle	Cs 108	Cs 109	Cs 1010	Vehicle	Cs 108	Cs 109	Cs 1010
	1.12143	0.560065	0.98	0.588589	0.0582607	48.3463	12.0031	1.14499
	0.84792	0.665265	0.67834	0.874785	3.13906	93.8315	23.0283	5.5098
	0.849881	0.891105	1.16338	2.12677	0.696728	77.6367	4.54832	6.75209
	1.46273	1.45599	1.2603	0.620714	1.37904	46.4841	14.9147	2.59428
	0.845963	4.29304	0.559785	1.88818	2.08301		29.8714	1.0895
