# Supplementary material for: Bile acid 7α-dehydroxylating bacteria accelerate injury-induced mucosal healing in the colon
Source: EMBO Mol Med. 2025 Mar 10;17(5):889–908. doi: 10.1038/s44321-025-00202-w (PMC12081655; doi:10.1038/s44321-025-00202-w)
Supplement: Supplementary file 8 — Source data Fig. 2 [file 44321_2025_202_MOESM8_ESM.zip › Figure 2/2D/2D.xlsx]

## Sheet: Sheet1
	CA (µg/g of proteins)			DCA (µg/g of proteins)
	SPF-Van	SPF-Van + C. scindens		SPF-Van	SPF-Van + C. scindens
	20281.9	156.32		31.67	1400.09
	14604.8	72.17		29.05	2650.87
	10514.2	169.36		15.33	1140.13
