# Supplementary material for: Bile acid 7α-dehydroxylating bacteria accelerate injury-induced mucosal healing in the colon
Source: EMBO Mol Med. 2025 Mar 10;17(5):889–908. doi: 10.1038/s44321-025-00202-w (PMC12081655; doi:10.1038/s44321-025-00202-w)
Supplement: Supplementary file 8 — Source data Fig. 2 [file 44321_2025_202_MOESM8_ESM.zip › Figure 2/2J/2J.xlsx]

## Sheet: Sheet1
	SPF-Van	SPF-Van + C. scindens
	35	34
	24	22
	45	6
	35	12
	20	14
	19	27
	32	17
	22	20
	25	30
	33	11
