# Supplementary material for: Bile acid 7α-dehydroxylating bacteria accelerate injury-induced mucosal healing in the colon
Source: EMBO Mol Med. 2025 Mar 10;17(5):889–908. doi: 10.1038/s44321-025-00202-w (PMC12081655; doi:10.1038/s44321-025-00202-w)
Supplement: Supplementary file 8 — Source data Fig. 2 [file 44321_2025_202_MOESM8_ESM.zip › Figure 2/2L/2L.xlsx]

## Sheet: Sheet1
	SPF-Van	SPF-Van + C. scindens
	243901	190388
	277723	199979
	396659	312828
	295846	291357
	270880	145392
	232937	244924
	353928	483313
	565710	88436
	467660	119977
	246336	119280
		157824
