# Supplementary material for: Bile acid 7α-dehydroxylating bacteria accelerate injury-induced mucosal healing in the colon
Source: EMBO Mol Med. 2025 Mar 10;17(5):889–908. doi: 10.1038/s44321-025-00202-w (PMC12081655; doi:10.1038/s44321-025-00202-w)
Supplement: Supplementary file 8 — Source data Fig. 2 [file 44321_2025_202_MOESM8_ESM.zip › Figure 2/2E/2E.xlsx]

## Sheet: Sheet1
	Sample ID	Treatment	Bile acid	value	z-score	BA proportion
	Cs10	C. scindens	HDCA	64.6990538897617	1	0.870080571785436
	Cs10	C. scindens	7,12dioxoLCA	29.7157299645373	1	0.666469463786329
	Cs10	C. scindens	7oxoDCA	100.055744144802	1	1.07586475894265
	Cs8	C. scindens	CA	993.92715321848	1	7.61525366890773
	Cs8	C. scindens	CDCA	40.5158801473995	1	0.790042146382977
	Cs8	C. scindens	DCA	856.806082430469	1	6.63364128529425
	Cs8	C. scindens	TaMCA	7.31387282060029	1	0.55235802267016
	Cs8	C. scindens	TbMCA	189.423832012701	1	1.85603359999027
	Cs8	C. scindens	TCA	50.8541334319394	1	0.864050884724338
	Cs8	C. scindens	TUDCA	8.95168296053112	1	0.564082659198483
	Cs8	C. scindens	12oxoCDCA	134.636061201798	1	1.46382287709047
	Ctrl6	Control	HCA	28.0279259031741	1	0.763645366639772
	Cs2	C. scindens	bMCA	1843.78166795772	1	10
	Cs2	C. scindens	TwMCA	19.4997067904454	1	0.600471339816727
	Cs2	C. scindens	UDCA	114.537706639835	1	1.09015025042726
	Cs2	C. scindens	12oxoLCA	295.51635537123	1	2.02263439040281
	Cs2	C. scindens	3oxo(CDCA/DCA)	19.5308002461909	1	0.600631547413274
	Cs3	C. scindens	LCA	108.236519648272	1	1.55114733628582
	Cs3	C. scindens	6oxoLCA	18.1967029454417	1	0.676718688779372
	Cs3	C. scindens	7oxoLCA	17.2388686608537	1	0.667416607004018
	Cs4	C. scindens	isoLCA	13.3129549567045	1	0.580286872266711
	Cs4	C. scindens	MDCA	43.7656763637934	1	0.805999956261006
	Cs7	C. scindens	aMCA	713.063128123873	1	7.89894292575096
	Cs7	C. scindens	wMCA	813.959264651622	1	8.94586952474894
	Cs7	C. scindens	3epiDCA	114.225499013771	1	1.68523580106009
	Cs7	C. scindens	isoLCA	12.895679924295	0.937312935592957	0.633809190218058
	Cs3	C. scindens	isoLCA	12.8754970983322	0.934280877567006	0.625041386421591
	Cs7	C. scindens	TwMCA	18.7414854078568	0.922232535008155	0.694466906795997
	Cs7	C. scindens	HCA	26.8264564353246	0.914266259158803	0.778358832810985
	Cs2	C. scindens	aMCA	682.443535569608	0.914118143691351	4.01625883941696
	Cs2	C. scindens	DCA	820.307334636702	0.900569155652095	4.72659570516316
	Cs10	C. scindens	aMCA	672.789206130342	0.887039673192765	4.40930714515788
	Cs3	C. scindens	CDCA	38.5456665052016	0.883355971453835	0.874339223064172
	Cs5	C. scindens	UDCA	107.911597924638	0.874151985769221	1.3434557124716
	Cs7	C. scindens	UDCA	107.872917843582	0.873417344730202	1.61931963788237
	Cs1	C. scindens	isoLCA	12.3463344253245	0.854784976810396	0.584398989997695
	Cs4	C. scindens	LCA	100.289415272003	0.853152994902384	1.2249492927525
	Cs10	C. scindens	3oxo(CDCA/DCA)	17.8885605759517	0.828620324200361	0.597632578279099
	Ctrl5	Control	wMCA	751.768762010783	0.828391048814908	6.91905146003024
	Cs10	C. scindens	DCA	772.059493202219	0.769131122794054	4.98708337892279
	Cs1	C. scindens	LCA	95.5491666105401	0.76556243532292	1.15316982994644
	Cs2	C. scindens	MDCA	38.2283610337827	0.746956254760791	0.696969866949162
	Ctrl2	Control	12oxoCDCA	117.858686708094	0.742412446285481	1.87595513164709
	Cs4	C. scindens	DCA	755.112162180216	0.722962759909864	6.07844201343468
	Cs7	C. scindens	3oxo(CDCA/DCA)	16.8570903424947	0.720978889511908	0.674913895304763
	Cs10	C. scindens	MDCA	37.591064732498	0.717833144861275	0.712305749709182
	Cs10	C. scindens	bMCA	1633.3508426214	0.685095712064974	10
	Ctrl5	Control	TwMCA	16.2960438966918	0.671414249641604	0.639145372425405
	Ctrl9	Control	12oxoCDCA	112.088420076135	0.653819987044339	1.56312520948151
	Cs10	C. scindens	CDCA	34.6247807643594	0.651224846947536	0.695041284883494
	Cs1	C. scindens	DCA	719.56053856397	0.626112096043912	5.41888366254103
	Cs2	C. scindens	6oxoLCA	14.6557540759399	0.610814235950495	0.575513096881828
	Cs4	C. scindens	6oxoLCA	14.5880979928737	0.603378154450561	0.589738128309812
	Cs4	C. scindens	12oxoLCA	235.804895401086	0.595883890114075	2.22937896391426
	Cs7	C. scindens	12oxoLCA	235.7248766845	0.59534233824981	2.94594740630778
	Cs10	C. scindens	12oxoLCA	235.317821476266	0.592587463936863	1.86312161008087
	Cs2	C. scindens	TbMCA	158.487757237768	0.573182908329183	1.31660085894363
	Cs6	C. scindens	isoLCA	10.4442282233156	0.569032308346512	0.576517007709188
	Cs6	C. scindens	LCA	84.7894030251761	0.566742968098194	1.12118820713353
	Cs10	C. scindens	12oxoCDCA	106.145052509218	0.562569862481472	1.11130595445847
	Cs1	C. scindens	aMCA	529.720887853482	0.485761546098228	4.12114830000169
	Cs5	C. scindens	DCA	666.632861988307	0.481925133767094	5.71051774210594
	Ctrl5	Control	HDCA	47.459044358854	0.467070737687067	0.90523371464452
	Cs6	C. scindens	DCA	653.925807879197	0.447308244267693	5.29082274083482
	Cs7	C. scindens	HDCA	46.3110958983944	0.431584949520348	0.980536914428247
	Cs5	C. scindens	LCA	77.2177527023509	0.42683362239066	1.10354730977574
	Cs7	C. scindens	LCA	76.0835854091703	0.405876420572527	1.28946461235499
	Cs9	C. scindens	isoLCA	9.30658022103098	0.398123895303066	0.582331995172322
	Cs6	C. scindens	6oxoLCA	12.5539926964325	0.379809598922677	0.591973665779305
	Cs10	C. scindens	6oxoLCA	12.3726188532985	0.359874796043517	0.565528510403544
	Ctrl6	Control	aMCA	480.094365160816	0.346569037790478	5.01601932165012
	Ctrl7	Control	isoLCA	8.82515249668439	0.325799197155697	0.586653771103995
	Cs2	C. scindens	LCA	71.7412267894699	0.325638093734018	0.869643361979447
	Cs3	C. scindens	3oxo(CDCA/DCA)	13.047524116737	0.323422895378291	0.626712040122883
	Cs1	C. scindens	bMCA	1389.71067122706	0.32049449661719	10
	Cs5	C. scindens	isoLCA	8.78921218657146	0.320399898468093	0.568698002526716
	Cs6	C. scindens	12oxoLCA	194.193879633945	0.314268236626004	1.9227125515944
	Ctrl6	Control	12oxoLCA	193.665158046871	0.310689946778663	2.32171601905207
	Cs3	C. scindens	aMCA	462.376237073527	0.296873218757157	4.99040260663497
	Cs5	C. scindens	12oxoLCA	190.48745424266	0.289183835550274	1.98888288678061
	Cs1	C. scindens	HCA	18.0200187128781	0.285861734837637	0.623184042057609
	Cs5	C. scindens	aMCA	457.365077411442	0.28281791435439	4.07484454541303
	Cs3	C. scindens	12oxoLCA	189.197844874243	0.280455998021302	2.33740951128922
	Cs10	C. scindens	HCA	17.9377407521974	0.279990593250854	0.597918818380193
	Cs3	C. scindens	7oxoDCA	65.2307621888793	0.271276219759247	1.13349359478253
	Cs1	C. scindens	12oxoLCA	184.896707181013	0.251346694153319	1.76394562162258
	Ctrl7	Control	LCA	67.7087668294442	0.251126090333877	1.16482930292443
	Ctrl5	Control	DCA	577.536863837171	0.239207482897447	5.43135527355432
	Cs2	C. scindens	HCA	17.2702520072504	0.232360329973227	0.588984176879581
	Cs8	C. scindens	bMCA	1327.05148613838	0.226726646629414	10
	Ctrl4	Control	6oxoLCA	11.0433076459929	0.213770173542264	0.617930318103933
	Ctrl1	Control	12oxoLCA	177.122028351534	0.19872910674627	2.427876749621
	Cs9	C. scindens	DCA	562.541094670965	0.198355615916499	5.47660038281513
	Cs6	C. scindens	bMCA	1296.70737385075	0.181317467353115	10
	Cs1	C. scindens	MDCA	25.7684553235973	0.177564587801737	0.676152008214793
	Cs8	C. scindens	TwMCA	11.4043377569774	0.169693255343242	0.581640546597442
	Cs5	C. scindens	3oxo(CDCA/DCA)	11.5466190125478	0.166792511382938	0.590250371166481
	Cs4	C. scindens	bMCA	1284.20028916552	0.162600938581008	10
	Cs6	C. scindens	CDCA	26.0012918400252	0.140681996815073	0.69049191626535
	Ctrl1	Control	HCA	15.865972936885	0.132154622621449	0.672692468688475
	Ctrl6	Control	3oxo(CDCA/DCA)	11.1933357275503	0.129924826388162	0.605290384740094
	Cs4	C. scindens	3oxo(CDCA/DCA)	11.1886591684351	0.129436793368655	0.564541765375385
	Ctrl7	Control	CDCA	25.7208103682794	0.124076442931845	0.752551467535492
	Ctrl5	Control	isoLCA	7.42002641440305	0.114707657095508	0.563356624797019
	Cs9	C. scindens	12oxoLCA	164.298935133716	0.111944785102147	1.95349406688381
	Ctrl7	Control	MDCA	23.9978384142003	0.0966510931864999	0.735633684258266
	Cs6	C. scindens	MDCA	23.9346317972183	0.0937626828049669	0.67535105194809
	Ctrl1	Control	LCA	58.9626308297538	0.0895145376322186	1.14177610278696
	Cs3	C. scindens	DCA	522.06501807267	0.0880896283051038	5.57007482223543
	Cs7	C. scindens	DCA	520.751098958828	0.0845102154542203	5.90345939616319
	Cs9	C. scindens	UDCA	66.3251906702171	0.0843118251394797	1.08675530091317
	Ctrl4	Control	HCA	15.186634091871	0.0836787669794108	0.66217646440668
	Cs1	C. scindens	6oxoLCA	9.83882776377205	0.0813857645828846	0.567257786596188
	Ctrl9	Control	CA	547.583402803016	0.0802506713275837	5.69366513880859
	Ctrl4	Control	LCA	57.7801482957681	0.0676645642992193	1.11702811214219
	Cs1	C. scindens	CDCA	24.6629463535381	0.0614469302279381	0.668594798334344
	Cs5	C. scindens	bMCA	1215.42858163828	0.0596858568465284	10
	Ctrl4	Control	aMCA	377.788378316881	0.0596211286674517	4.53436226346959
	Cs2	C. scindens	3epiDCA	59.168324342542	0.0359915229682417	0.804862062044886
	Cs9	C. scindens	LCA	55.9625959766561	0.0340797386781004	0.995081122426539
	Cs4	C. scindens	UDCA	63.6162262311053	0.0328611457230494	0.953130610682273
	Cs6	C. scindens	aMCA	364.213233481656	0.0215455521867485	3.16831652834726
	Cs3	C. scindens	MDCA	22.3107285930832	0.0195536980911593	0.71667236721418
	Cs10	C. scindens	7oxoLCA	8.77619973142985	0.0181874349282543	0.544596511951994
	Ctrl3	Control	12oxoCDCA	70.5307693858039	0.0157741722202125	1.28024478466844
	Ctrl5	Control	aMCA	358.780206368759	0.00630699363950815	3.56348005384174
	Cs9	C. scindens	aMCA	357.166578593024	0.00178108923611942	3.65972530468103
	Cs8	C. scindens	LCA	0	0	0
	Cs4	C. scindens	TwMCA	9.67993949698935	-0.0071707640514479	0.553359258387829
	Ctrl9	Control	CDCA	23.496202940847	-0.00762865072488161	0.722854472001131
	Cs9	C. scindens	3oxo(CDCA/DCA)	9.83381137692581	-0.0119514457991997	0.586996221123304
	Cs5	C. scindens	3epiDCA	56.2956862086879	-0.0143061453922665	0.940016819632186
	Ctrl6	Control	DCA	482.924243024716	-0.0185386958620637	5.04263863659876
	Ctrl5	Control	LCA	52.9517096979497	-0.0215555734788433	0.95213337747445
	Cs4	C. scindens	aMCA	348.091742340878	-0.0236720183338166	3.06163990296045
	Cs2	C. scindens	wMCA	438.589422313938	-0.0357984292569847	2.75981176860142
	Cs2	C. scindens	TaMCA	3.50646118492213	-0.0411478922505149	0.518066879520316
	Ctrl7	Control	aMCA	340.281945670682	-0.0455769419294153	3.84121295264275
	Cs9	C. scindens	MDCA	20.8042170553619	-0.0492907326540086	0.684047486561744
	Cs4	C. scindens	7oxoLCA	8.03231890772235	-0.068115307826172	0.541147229141425
	Ctrl3	Control	CDCA	22.3863685123013	-0.0733350066205729	0.747648613952375
	Ctrl5	Control	12oxoLCA	136.704409760109	-0.0748098555264068	1.66726403836744
	Cs8	C. scindens	UDCA	57.8443306957035	-0.0767630126931651	0.914091802276827
	Cs1	C. scindens	3oxo(CDCA/DCA)	9.17738554940525	-0.0804542639600823	0.56273619719878
	Cs3	C. scindens	HCA	12.8570665647435	-0.0825531215431489	0.624862396868425
	Cs10	C. scindens	UDCA	57.4107363054423	-0.0849981617589852	0.827660862841694
	Ctrl4	Control	3oxo(CDCA/DCA)	9.10583570184481	-0.0879210119023212	0.597240259471569
	Cs6	C. scindens	3oxo(CDCA/DCA)	9.05661153799104	-0.0930579120732558	0.566350983534098
	Ctrl4	Control	isoLCA	6.03675963418556	-0.0930999685918107	0.564465919704302
	Ctrl5	Control	bMCA	1112.59479435125	-0.0942022463319324	10
	Cs3	C. scindens	UDCA	56.7600896325333	-0.097355730170693	1.05123000276122
	Ctrl5	Control	6oxoLCA	8.20274641056167	-0.0984359710486488	0.570039956411781
	Cs3	C. scindens	TaMCA	3.2907245960981	-0.100141695975509	0.531958126562821
	Cs1	C. scindens	TwMCA	8.70679647551274	-0.106981805513203	0.559519271334613
	Ctrl1	Control	6oxoLCA	8.11321994538649	-0.108275826702017	0.588307977516092
	Cs6	C. scindens	7oxoDCA	46.7268576603624	-0.115923844674428	0.842332554534032
	Cs9	C. scindens	bMCA	1073.85363265819	-0.152177392878217	10
	Cs4	C. scindens	HCA	11.7693606535638	-0.160168990440285	0.568845877357245
	Ctrl3	Control	CA	428.591209466991	-0.16494821369365	5.24127900281587
	Cs2	C. scindens	isoLCA	5.50741290760864	-0.172623519643914	0.528376690977861
	Ctrl7	Control	DCA	424.746285296129	-0.177028611518239	4.67056446301081
	Ctrl7	Control	HDCA	26.5006520330426	-0.180802486595984	0.760208697384057
	Ctrl2	Control	CDCA	20.4888468162336	-0.185675399633066	0.739199457466818
	Cs1	C. scindens	3epiDCA	46.0723039823117	-0.193309648369192	0.8149482096482
	Cs5	C. scindens	HCA	11.2602584361652	-0.196497202464061	0.588012127375992
	Ctrl7	Control	12oxoLCA	118.023997234233	-0.201235430194919	1.65887226254234
	Ctrl4	Control	12oxoLCA	117.687969044382	-0.203509606792887	1.75677741409711
	Ctrl1	Control	3oxo(CDCA/DCA)	7.9546751873623	-0.208052999541265	0.586582304229637
	Cs1	C. scindens	TbMCA	100.986252335294	-0.220150611444169	1.19033750481185
	Cs2	C. scindens	HDCA	25.0880378752458	-0.224469714256027	0.62926495797023
	Cs9	C. scindens	HCA	10.8121053731567	-0.228476241124053	0.595650839109917
	Ctrl5	Control	MDCA	16.7661748031486	-0.233820829648187	0.643159631375757
	Cs4	C. scindens	TbMCA	99.8187813294194	-0.236257909573056	1.22146099240677
	Cs3	C. scindens	3epiDCA	43.5115796051691	-0.238145948481725	0.922566072414284
	Ctrl5	Control	TbMCA	99.6086955902351	-0.239156408650671	1.35051863707398
	Ctrl6	Control	bMCA	1009.93732404166	-0.247826495713579	10
	Cs5	C. scindens	MDCA	16.3226754638878	-0.254087823151237	0.627580854399459
	Ctrl1	Control	isoLCA	4.96253206052697	-0.254480755524858	0.554014456969467
	Ctrl9	Control	bMCA	1001.6129626374	-0.260283687269677	10
	Ctrl5	Control	HCA	10.3438369672355	-0.261890658411932	0.588321868561353
	Cs3	C. scindens	TUDCA	3.30093937830905	-0.26249859543435	0.532057328210718
	Cs6	C. scindens	TaMCA	2.68127665800318	-0.266797024293044	0.519643698157887
	Cs4	C. scindens	TaMCA	2.67753577504648	-0.267819979722666	0.501458013887397
	Ctrl8	Control	12oxoCDCA	51.8182821074176	-0.271523689776157	1.47036671068861
	Ctrl4	Control	CDCA	18.9368807845848	-0.277557602771389	0.702224953466065
	Cs4	C. scindens	HDCA	23.3517298587727	-0.278143080776395	0.654693451973669
	Cs7	C. scindens	MDCA	15.7777388374474	-0.278990288814544	0.663714241490548
	Cs4	C. scindens	3epiDCA	41.178794746897	-0.278991204198066	0.786826200987301
	Cs6	C. scindens	HCA	9.98661225501213	-0.287381286113564	0.573164399567558
	Ctrl5	Control	3oxo(CDCA/DCA)	7.19245158223069	-0.287596586693352	0.561413454725926
	Cs9	C. scindens	3epiDCA	40.42305358273	-0.292223646528231	0.857608334466722
	Ctrl1	Control	aMCA	251.40733565694	-0.294852515180772	3.23643183520475
	Cs3	C. scindens	bMCA	978.213901289851	-0.295299777427672	10
	Cs6	C. scindens	UDCA	46.3129261179994	-0.295776075981341	0.839299989337174
	Cs7	C. scindens	6oxoLCA	6.40369310824085	-0.296169957003669	0.566446514976256
	Cs5	C. scindens	TUDCA	3.14783246686606	-0.29670599802402	0.524604002972284
	Ctrl2	Control	CA	363.023294739835	-0.300059426736552	4.73815824913995
	Cs5	C. scindens	TbMCA	94.7789037140178	-0.305791808809865	1.24080830324849
	Ctrl7	Control	bMCA	967.516446778578	-0.311308241445269	10
	Ctrl6	Control	3epiDCA	39.0484827677424	-0.316291316651902	0.867310502803291
	Cs6	C. scindens	TbMCA	93.4465176722105	-0.324174397405357	1.18461237730894
	Cs10	C. scindens	LCA	36.0303296098926	-0.33422970866067	0.703221907125039
	Cs2	C. scindens	TCA	20.7797135045367	-0.338897181395684	0.607066515370965
	Cs10	C. scindens	CA	342.816534387955	-0.341698083603567	2.48878920219451
	Cs6	C. scindens	7oxoLCA	5.64608056793745	-0.344959268613878	0.541364587320978
	Ctrl2	Control	7,12dioxoLCA	9.68872455720561	-0.347906003401692	0.613112156990348
	Ctrl4	Control	7oxoDCA	35.5566516802715	-0.349663943612091	0.879705734711347
	Ctrl3	Control	DCA	359.258788996643	-0.355431363527177	4.4742909215641
	Cs2	C. scindens	TUDCA	2.8492384957281	-0.363418363163512	0.514680569928542
	Ctrl9	Control	DCA	351.841251797118	-0.375638412571657	3.83710925952009
	Cs9	C. scindens	TwMCA	6.06746036689549	-0.377687015286972	0.553676657351174
	Ctrl3	Control	TwMCA	6.04126241446738	-0.3803740251697	0.566831306857265
	Ctrl6	Control	CDCA	17.181647989337	-0.381473959804452	0.661619589664723
	Ctrl4	Control	MDCA	13.5262808580314	-0.381877216035831	0.644445727266287
	Cs6	C. scindens	TUDCA	2.74360449887691	-0.387019287663841	0.520100327386841
	Cs7	C. scindens	bMCA	915.54966502046	-0.389075186376748	10
	Ctrl7	Control	TaMCA	2.20780491920763	-0.396269261617698	0.521678336117497
	Cs9	C. scindens	TUDCA	2.69949810061875	-0.396873613035423	0.523881496673245
	Cs9	C. scindens	TCA	19.4358720715803	-0.398724287327281	0.671942226635634
	Ctrl5	Control	3epiDCA	34.1488413488549	-0.402080242262931	0.791583238085602
	Cs10	C. scindens	wMCA	302.583551297331	-0.411094075522564	2.2546238529355
	Cs1	C. scindens	HDCA	18.9517509519689	-0.414156782438888	0.629553321976534
	Cs8	C. scindens	wMCA	301.471381052048	-0.414163006649146	2.65815147333011
	Ctrl7	Control	3epiDCA	33.3194770863788	-0.416601768010454	0.827162430545266
	Cs8	C. scindens	MDCA	12.742761021006	-0.417682436113435	0.591221954056825
	Ctrl6	Control	isoLCA	3.86151991147816	-0.419885378710236	0.536323480958437
	Ctrl4	Control	bMCA	889.605186551544	-0.427900427427064	10
	Ctrl7	Control	HCA	8.0111900362138	-0.428342285198738	0.57866151071378
	Cs5	C. scindens	TaMCA	2.06538057888374	-0.435215615708718	0.51614337180795
	Cs6	C. scindens	TwMCA	5.43882559200525	-0.442163346305268	0.539846185936779
	Cs4	C. scindens	TUDCA	2.48082369289842	-0.445730215460797	0.5
	Ctrl1	Control	bMCA	872.804379050875	-0.453042401347833	10
	Cs5	C. scindens	TwMCA	5.31483404345733	-0.454880619429465	0.541541662073462
	Ctrl8	Control	CDCA	15.657551111471	-0.4717062046338	0.79320860807352
	Ctrl3	Control	bMCA	858.759100132741	-0.474060798008564	10
	Ctrl5	Control	CDCA	15.5285033726397	-0.4793463142187	0.6325916522251
	Cs10	C. scindens	TCA	17.6026233511322	-0.480339545428027	0.595968356912137
	Ctrl7	Control	TbMCA	81.7166942623013	-0.486007763469186	1.30237250547693
	Cs3	C. scindens	12oxoCDCA	37.2529482833816	-0.495149186731996	0.861784890017895
	Ctrl6	Control	LCA	27.1095481526751	-0.499068369146182	0.755006623995005
	Cs6	C. scindens	3epiDCA	28.2443388672926	-0.505463506639836	0.706925035401367
	Ctrl8	Control	TwMCA	4.79662776599084	-0.508030780407311	0.589823277005471
	Ctrl7	Control	3oxo(CDCA/DCA)	4.99765908704446	-0.516639175962743	0.549071787342741
	Ctrl9	Control	TCA	16.6967195728946	-0.520669899869639	0.658363401692437
	Ctrl9	Control	TUDCA	2.13650546384473	-0.522658370886279	0.520264116643499
	Ctrl8	Control	TCA	16.4916271697704	-0.529800504587253	0.808827798989157
	Cs10	C. scindens	3epiDCA	26.6593472836274	-0.533215481415172	0.648680603429334
	Ctrl7	Control	6oxoLCA	4.23861008384189	-0.534134277341306	0.541618719692641
	Cs9	C. scindens	TaMCA	1.69409446391931	-0.536744894128398	0.514987049368539
	Ctrl9	Control	UDCA	33.4941119067094	-0.539240586242726	0.817681654474484
	Ctrl3	Control	7,12dioxoLCA	6.84485433578174	-0.539311042067593	0.575721021389905
	Ctrl7	Control	7oxoLCA	3.96228580582768	-0.5403079072323	0.538905504170698
	Ctrl2	Control	bMCA	813.731129725579	-0.541443991205495	10
	Cs10	C. scindens	isoLCA	3.05092584616731	-0.541660607117003	0.51127408204601
	Ctrl8	Control	TaMCA	1.66244258111118	-0.545400194428119	0.531131463134912
	Ctrl5	Control	TaMCA	1.65728299898547	-0.54681109731152	0.514150873768506
	Cs5	C. scindens	TCA	16.0958267750852	-0.547421327669412	0.625807765814756
	Cs1	C. scindens	TaMCA	1.62586313464902	-0.555402951478837	0.511114327679104
	Cs1	C. scindens	TUDCA	1.98572556168717	-0.556345869163947	0.513574331137122
	Ctrl6	Control	12oxoCDCA	32.9660577415211	-0.560966972949628	0.810096023871212
	Cs1	C. scindens	UDCA	31.8579326640467	-0.570316126573428	0.717779402989843
	Ctrl3	Control	UDCA	31.8493401576796	-0.57047932188308	0.8523324893456
	Ctrl1	Control	MDCA	9.31817298382679	-0.574178956752714	0.601423234657253
	Ctrl4	Control	3epiDCA	24.1654288873362	-0.576882060555974	0.758060067432388
	Ctrl7	Control	TwMCA	4.07958266280825	-0.581574973752201	0.540057236676151
	Ctrl8	Control	TUDCA	1.86323314654487	-0.583713329714635	0.534891535306222
	Ctrl4	Control	TwMCA	4.05762418920525	-0.583827158755696	0.543330940938952
	Cs9	C. scindens	6oxoLCA	3.77703576781104	-0.584865920036663	0.53341408801252
	Ctrl8	Control	CA	222.835332614395	-0.588934949095295	4.67288995196697
	Cs3	C. scindens	TbMCA	74.2232262495514	-0.589393220318475	1.22082460537617
	Ctrl4	Control	DCA	271.905145971024	-0.593402444945648	3.40364638805426
	Ctrl5	Control	TUDCA	1.81880211935188	-0.59364018422655	0.515530020652234
	Ctrl1	Control	CDCA	13.4973222087241	-0.599599848450601	0.646910996393391
	Ctrl1	Control	DCA	268.727833153145	-0.602058163712336	3.42495601102624
	Cs10	C. scindens	TUDCA	1.77899332964447	-0.602534330697762	0.503871138016367
	Ctrl1	Control	12oxoCDCA	30.1882716663173	-0.603615071442185	0.828582884909309
	Ctrl9	Control	TaMCA	1.44681062402666	-0.604365386296692	0.513722566940489
	Cs4	C. scindens	wMCA	231.685008068959	-0.606732060863145	2.19884269547991
	Cs7	C. scindens	TbMCA	72.9637423279158	-0.606769997054037	1.25709224589112
	Cs1	C. scindens	wMCA	231.504076098727	-0.607231325933033	2.08255151124084
	Cs1	C. scindens	12oxoCDCA	29.412365871858	-0.6155277622856	0.701061617765327
	Cs6	C. scindens	12oxoCDCA	29.3700334886008	-0.616177702778388	0.715172153539263
	Ctrl8	Control	7,12dioxoLCA	5.55310871297991	-0.626251233295835	0.60398939557163
	Ctrl6	Control	TbMCA	71.3498138583597	-0.629036954337798	1.1711537592668
	Cs2	C. scindens	12oxoCDCA	28.5181566911386	-0.629256796912384	0.646938486955403
	Cs5	C. scindens	CDCA	12.9317908800875	-0.633081421731989	0.601077114045844
	Cs8	C. scindens	7oxoLCA	3.14918678106345	-0.6346411306892	0.522544170088803
	Cs3	C. scindens	TCA	14.1103833667821	-0.635812212335338	0.637034079977474
	Ctrl6	Control	MDCA	7.88221108837811	-0.63979941619735	0.574144210296067
	Ctrl3	Control	TUDCA	1.56920138157806	-0.649406399110239	0.517359249087069
	Ctrl1	Control	TwMCA	3.40435896366397	-0.65082972782626	0.537054591992283
	Ctrl1	Control	7,12dioxoLCA	5.16538666035953	-0.652346641558266	0.556222418735774
	Cs5	C. scindens	wMCA	213.877343897139	-0.655870666306343	2.17170230955414
	Ctrl4	Control	12oxoCDCA	26.461294919027	-0.660836350221274	0.7825773787417
	Cs9	C. scindens	TbMCA	68.9425540241482	-0.66224930104982	1.10991018078334
	Ctrl4	Control	TbMCA	68.7525342052424	-0.664870955770247	1.23420106449881
	Cs1	C. scindens	CA	177.163158793572	-0.683048401275619	1.71107943069392
	Ctrl1	Control	TUDCA	1.4123263121975	-0.684455689857518	0.515372402210523
	Cs4	C. scindens	7,12dioxoLCA	4.53743282589465	-0.694610710804707	0.515243418930413
	Cs10	C. scindens	TaMCA	1.11387600615152	-0.695407335218033	0.5
	Ctrl6	Control	UDCA	25.0656176104042	-0.699320855935965	0.735780341641297
	Ctrl6	Control	CA	169.020154221563	-0.69982812090093	2.08989219120949
	Ctrl3	Control	wMCA	196.553145038781	-0.703675193846092	2.67436400683241
	Cs5	C. scindens	HDCA	9.57598870995486	-0.703983655579538	0.574847583904889
	Ctrl6	Control	7oxoDCA	18.5360520745014	-0.705825382615266	0.674359824630562
	Cs3	C. scindens	7,12dioxoLCA	4.29780091232837	-0.710738998001573	0.54173842613899
	Cs3	C. scindens	CA	162.74075560011	-0.712767638170237	2.08046944146109
	Cs5	C. scindens	12oxoCDCA	22.881667133037	-0.715795340672831	0.678847067649874
	Ctrl1	Control	7oxoDCA	17.8151275931711	-0.720910955781336	0.693907954860594
	Cs2	C. scindens	7,12dioxoLCA	3.98817045008199	-0.731578496988533	0.520548864290285
	Ctrl6	Control	7,12dioxoLCA	3.90814346721792	-0.736964666734966	0.536762046569376
	Ctrl5	Control	12oxoCDCA	21.2588093259203	-0.740711514101431	0.681520432795126
	Cs2	C. scindens	CDCA	11.0364116606525	-0.745294972101557	0.556864602028684
	Cs6	C. scindens	TCA	11.6452077457687	-0.745560519986412	0.585315681714891
	Cs5	C. scindens	7oxoLCA	2.12192125463759	-0.753821286491255	0.516585303508237
	Ctrl1	Control	3epiDCA	13.884618986217	-0.756891077629819	0.651126510745168
	Cs5	C. scindens	7,12dioxoLCA	3.59776842760236	-0.757854279070652	0.528120780256914
	Cs6	C. scindens	CA	140.82312706266	-0.757931761370454	1.5317051742541
	Ctrl6	Control	TUDCA	1.07168402368121	-0.760562560491391	0.510080821831822
	Ctrl6	Control	HDCA	7.54861071457654	-0.766654680068789	0.571006190266832
	Ctrl5	Control	UDCA	21.2043640969961	-0.772656671569286	0.681055546856951
	Cs7	C. scindens	7oxoDCA	15.1906124987645	-0.775829765597679	0.657622053998608
	Ctrl3	Control	MDCA	4.89547965474015	-0.776286804570437	0.554156115158305
	Cs4	C. scindens	TCA	10.933864687557	-0.777229134641128	0.562653249492193
	Cs8	C. scindens	7,12dioxoLCA	3.17845155894398	-0.786076158133276	0.52275366865971
	Cs7	C. scindens	TaMCA	0.777539619281133	-0.787379507860429	0.508067969074081
	Cs7	C. scindens	TUDCA	0.928155935507362	-0.792629846342929	0.509630806196759
	Cs3	C. scindens	TwMCA	1.98475973067259	-0.796431838488454	0.519275147712098
	Ctrl9	Control	TwMCA	1.96944334067201	-0.798002773904579	0.518679582268103
	Ctrl4	Control	CA	120.958832473997	-0.798864723007013	1.79170661982915
	Ctrl7	Control	UDCA	19.7628744587518	-0.800034521270307	0.694050765734538
	Cs6	C. scindens	wMCA	161.260008861151	-0.801063345192186	1.68143084174153
	Cs7	C. scindens	CDCA	10.0820864838468	-0.801794597716507	0.604614555884747
	Cs10	C. scindens	TbMCA	58.7561657296183	-0.802788288562994	0.835491576023113
	Cs8	C. scindens	7oxoDCA	13.838507789447	-0.804122984996967	0.599066106607742
	Cs5	C. scindens	CA	117.971549525552	-0.805020407910922	1.42208603403263
	Cs1	C. scindens	7oxoDCA	13.754067904345	-0.805889916343909	0.594022193105783
	Cs10	C. scindens	TwMCA	1.88111632005979	-0.807062091725245	0.504465517649219
	Ctrl2	Control	UDCA	19.1584560852402	-0.811514087232842	0.723667654045828
	Cs7	C. scindens	TCA	10.14911771242	-0.812165652640678	0.60531009070473
	Ctrl1	Control	CA	111.251479864374	-0.818867985150992	1.71091172785001
	Ctrl9	Control	TbMCA	56.9648157949093	-0.827503084310667	1.04029427557194
	Cs1	C. scindens	TCA	9.76436751734759	-0.829294526712643	0.566748779681527
	Cs6	C. scindens	7,12dioxoLCA	2.51151022382974	-0.830964258537349	0.51839994713343
	Ctrl1	Control	wMCA	149.994079600625	-0.832150637020163	2.13260381181346
	Ctrl5	Control	CA	104.079822051244	-0.833646118490945	1.38869578979413
	Ctrl6	Control	TCA	9.6644500061527	-0.833742801174257	0.590908884019681
	Cs2	C. scindens	CA	103.940664850755	-0.833932869994938	1.03554948139598
	Ctrl2	Control	TUDCA	0.709147423302107	-0.841561094951908	0.508279025190596
	Ctrl3	Control	TbMCA	55.7928937487146	-0.843671792301605	1.1172074223503
	Ctrl8	Control	UDCA	17.1931287770451	-0.848841053885625	0.821964355808676
	Ctrl7	Control	CA	92.8791240318418	-0.856726613007601	1.41197589585206
	Ctrl5	Control	TCA	9.13675913731954	-0.85723531802527	0.578015115876169
	Ctrl9	Control	MDCA	3.11364037015543	-0.857713138292487	0.529531949585186
	Ctrl9	Control	7,12dioxoLCA	2.10454107974745	-0.858355081146652	0.51996094400072
	Ctrl7	Control	12oxoCDCA	13.2323349082133	-0.863944139741706	0.62992769481757
	Cs2	C. scindens	7oxoDCA	10.8086305603784	-0.867524125902849	0.555690970415891
	Cs8	C. scindens	3oxo(CDCA/DCA)	1.54191586242231	-0.877271161789928	0.511038155524498
	Ctrl2	Control	wMCA	131.995133290209	-0.881817067867418	2.04099274373326
	Ctrl5	Control	7oxoDCA	10.1216434268014	-0.881899549315576	0.586424647178654
	Cs9	C. scindens	wMCA	128.525022997223	-0.891392516892409	1.63701502825037
	Cs4	C. scindens	CDCA	8.52654072224935	-0.89388873427838	0.544810360867583
	Ctrl3	Control	7oxoDCA	9.23568515774866	-0.900438506773668	0.602169524590831
	Ctrl9	Control	wMCA	123.670665673992	-0.904787667816472	1.67297935203365
	Ctrl1	Control	TbMCA	51.1763924360561	-0.907364477243006	1.0570271412607
	Ctrl8	Control	DCA	154.569611567021	-0.913050979841276	3.39452292605501
	Ctrl4	Control	UDCA	13.6015783737093	-0.917054466266398	0.645249821497923
	Ctrl8	Control	TbMCA	50.4407083699001	-0.917514521674618	1.4445697980539
	Cs4	C. scindens	7oxoDCA	8.41530135114687	-0.917605297830497	0.543985863733896
	Ctrl7	Control	TCA	7.73698416355457	-0.919552555447844	0.575969095717697
	Ctrl7	Control	wMCA	118.21548695378	-0.919840729923226	1.66075249139194
	Cs3	C. scindens	wMCA	116.446083911848	-0.924723234282505	1.63087515491642
	Cs5	C. scindens	7oxoDCA	7.95727041515575	-0.927189740273715	0.562195401758683
	Ctrl4	Control	wMCA	115.118036825986	-0.928387857622911	1.72933337887358
	Ctrl3	Control	TCA	7.51830474447762	-0.929288046890011	0.58317104885584
	Cs8	C. scindens	3epiDCA	3.63002040036579	-0.936441154878594	0.525986326953918
	Ctrl9	Control	7oxoDCA	7.49338976409427	-0.936896589858014	0.571072565366415
	Cs7	C. scindens	CA	49.8421475354336	-0.945409898488393	1.01717609614989
	Cs4	C. scindens	12oxoCDCA	7.56491117947539	-0.950957624163661	0.537682841232868
	Ctrl2	Control	TCA	7.00836899936168	-0.951990115075424	0.58182003005881
	Ctrl3	Control	3oxo(CDCA/DCA)	0.763103192139232	-0.958545938767105	0.5084418090291
	Ctrl8	Control	3oxo(CDCA/DCA)	0.74118217618798	-0.960833556509513	0.51387962859976
	Ctrl9	Control	3oxo(CDCA/DCA)	0.716061772624952	-0.963455053661607	0.506791632190966
	Cs9	C. scindens	7oxoDCA	5.79450142681235	-0.972446366536088	0.551261886984033
	Ctrl9	Control	3epiDCA	1.17683655767808	-0.979394503541872	0.511161943500115
	Ctrl7	Control	7oxoDCA	5.44762854271659	-0.979704791527699	0.553490016968829
	Ctrl3	Control	LCA	0.957968434215573	-0.982298609797717	0.510597500653724
	Ctrl6	Control	wMCA	95.4601143045027	-0.982632080183259	1.39794788676942
	Ctrl3	Control	aMCA	6.05482038397369	-0.983017435216698	0.566981291538988
	Cs7	C. scindens	12oxoCDCA	5.3199535536861	-0.98542506382395	0.555201329530156
	Ctrl3	Control	12oxoLCA	1.87252577029991	-0.987327092147251	0.520714767174053
	Cs4	C. scindens	CA	26.9024400688676	-0.992680148206635	0.681011026064239
	Ctrl4	Control	TCA	6.07534495440813	-0.993527849368496	0.564877968271078
	Ctrl8	Control	7oxoDCA	4.52556094377903	-0.998999348153335	0.584747187834833
	Ctrl8	Control	aMCA	0	-1	0.5
	Ctrl8	Control	bMCA	507.306850696816	-1	10
	Ctrl8	Control	HCA	0	-1	0.5
	Ctrl8	Control	HDCA	0	-1	0.5
	Ctrl8	Control	isoLCA	0	-1	0.5
	Ctrl8	Control	LCA	0	-1	0.5
	Ctrl8	Control	MDCA	0	-1	0.5
	Ctrl8	Control	wMCA	89.1660389910073	-1	2.16975346232967
	Ctrl8	Control	12oxoLCA	0	-1	0.5
	Ctrl8	Control	3epiDCA	0	-1	0.5
	Ctrl8	Control	6oxoLCA	0	-1	0.5
	Ctrl8	Control	7oxoLCA	0	-1	0.5
	Ctrl9	Control	aMCA	0	-1	0.5
	Ctrl9	Control	HCA	0	-1	0.5
	Ctrl9	Control	HDCA	0	-1	0.5
	Ctrl9	Control	isoLCA	0	-1	0.5
	Ctrl9	Control	LCA	0	-1	0.5
	Ctrl9	Control	12oxoLCA	0	-1	0.5
	Ctrl9	Control	6oxoLCA	0	-1	0.5
	Ctrl9	Control	7oxoLCA	0	-1	0.5
	Cs8	C. scindens	aMCA	0	-1	0.5
	Cs8	C. scindens	HCA	0	-1	0.5
	Cs8	C. scindens	HDCA	0	-1	0.5
	Cs8	C. scindens	isoLCA	0	-1	0.5
	Cs8	C. scindens	12oxoLCA	0	-1	0.5
	Cs8	C. scindens	6oxoLCA	0	-1	0.5
	Cs9	C. scindens	CA	23.3502003443202	-1	0.706570892461329
	Cs9	C. scindens	CDCA	6.73423411280401	-1	0.559575366815378
	Cs9	C. scindens	HDCA	0	-1	0.5
	Cs9	C. scindens	12oxoCDCA	4.37064851576322	-1	0.538665568227366
	Cs9	C. scindens	7,12dioxoLCA	0	-1	0.5
	Cs9	C. scindens	7oxoLCA	0	-1	0.5
	Ctrl1	Control	HDCA	0	-1	0.5
	Ctrl1	Control	TaMCA	0	-1	0.5
	Ctrl1	Control	TCA	5.92996696823419	-1	0.5645444587016
	Ctrl1	Control	UDCA	9.23435710829444	-1	0.600510944530543
	Ctrl1	Control	7oxoLCA	0	-1	0.5
	Ctrl2	Control	aMCA	0	-1	0.5
	Ctrl2	Control	DCA	122.652650803977	-1	1.93192283061695
	Ctrl2	Control	HCA	0	-1	0.5
	Ctrl2	Control	HDCA	0	-1	0.5
	Ctrl2	Control	isoLCA	0	-1	0.5
	Ctrl2	Control	LCA	0	-1	0.5
	Ctrl2	Control	MDCA	0	-1	0.5
	Ctrl2	Control	TaMCA	0	-1	0.5
	Ctrl2	Control	TbMCA	44.4620890148716	-1	1.01907789958057
	Ctrl2	Control	TwMCA	0	-1	0.5
	Ctrl2	Control	12oxoLCA	0	-1	0.5
	Ctrl2	Control	3epiDCA	0	-1	0.5
	Ctrl2	Control	3oxo(CDCA/DCA)	0.365871119365479	-1	0.504271405513446
	Ctrl2	Control	6oxoLCA	0	-1	0.5
	Ctrl2	Control	7oxoDCA	4.47774079100076	-1	0.552275912719294
	Ctrl2	Control	7oxoLCA	0	-1	0.5
	Ctrl3	Control	HCA	0	-1	0.5
	Ctrl3	Control	HDCA	0	-1	0.5
	Ctrl3	Control	isoLCA	0	-1	0.5
	Ctrl3	Control	TaMCA	0	-1	0.5
	Ctrl3	Control	3epiDCA	0	-1	0.5
	Ctrl3	Control	6oxoLCA	0	-1	0.5
	Ctrl3	Control	7oxoLCA	0	-1	0.5
	Ctrl4	Control	HDCA	0	-1	0.5
	Ctrl4	Control	TaMCA	0	-1	0.5
	Ctrl4	Control	TUDCA	0	-1	0.5
	Ctrl4	Control	7,12dioxoLCA	0	-1	0.5
	Ctrl4	Control	7oxoLCA	0	-1	0.5
	Ctrl5	Control	7,12dioxoLCA	0	-1	0.5
	Ctrl5	Control	7oxoLCA	0	-1	0.5
	Ctrl6	Control	TaMCA	0	-1	0.5
	Ctrl6	Control	TwMCA	0	-1	0.5
	Ctrl6	Control	6oxoLCA	0	-1	0.5
	Ctrl6	Control	7oxoLCA	0	-1	0.5
	Ctrl7	Control	TUDCA	0	-1	0.5
	Ctrl7	Control	7,12dioxoLCA	0	-1	0.5
	Cs1	C. scindens	7,12dioxoLCA	0	-1	0.5
	Cs1	C. scindens	7oxoLCA	0	-1	0.5
	Cs2	C. scindens	7oxoLCA	0	-1	0.5
	Cs3	C. scindens	HDCA	0	-1	0.5
	Cs5	C. scindens	6oxoLCA	0	-1	0.5
	Cs6	C. scindens	HDCA	0	-1	0.5
	Cs7	C. scindens	7,12dioxoLCA	0	-1	0.5
	Cs7	C. scindens	7oxoLCA	0	-1	0.5
