# Supplementary material for: Bile acid 7α-dehydroxylating bacteria accelerate injury-induced mucosal healing in the colon
Source: EMBO Mol Med. 2025 Mar 10;17(5):889–908. doi: 10.1038/s44321-025-00202-w (PMC12081655; doi:10.1038/s44321-025-00202-w)
Supplement: Supplementary file 9 — Source data Fig. 3 [file 44321_2025_202_MOESM9_ESM.zip]

Archive with 58 entries (48 files):
- Figure 3/
- __MACOSX/._Figure 3
- Figure 3/3K/
- __MACOSX/Figure 3/._3K
- Figure 3/3L/
- __MACOSX/Figure 3/._3L
- Figure 3/3E/
- __MACOSX/Figure 3/._3E
- Figure 3/3B/
- __MACOSX/Figure 3/._3B
- Figure 3/3C/
- __MACOSX/Figure 3/._3C
- Figure 3/3D/
- __MACOSX/Figure 3/._3D
- Figure 3/3M/
- __MACOSX/Figure 3/._3M
- Figure 3/3J/
- __MACOSX/Figure 3/._3J
- Figure 3/.DS_Store
- __MACOSX/Figure 3/._.DS_Store
- Figure 3/3F/
- __MACOSX/Figure 3/._3F
- Figure 3/3K/3K.xlsx
- __MACOSX/Figure 3/3K/._3K.xlsx
- Figure 3/3L/3L.xlsx
- __MACOSX/Figure 3/3L/._3L.xlsx
- Figure 3/3E/Fig3E Tgr5++  SPF-van.tif
- __MACOSX/Figure 3/3E/._Fig3E Tgr5++  SPF-van.tif
- Figure 3/3E/Fig3E Tgr5++ SPF-van Cscindens.tif
- __MACOSX/Figure 3/3E/._Fig3E Tgr5++ SPF-van Cscindens.tif
- Figure 3/3E/Fig3E Tgr5-- SPF-van Cscindens.tif
- __MACOSX/Figure 3/3E/._Fig3E Tgr5-- SPF-van Cscindens.tif
- Figure 3/3E/Fig3E Tgr5-- SPF-van.tif
- __MACOSX/Figure 3/3E/._Fig3E Tgr5-- SPF-van.tif
- Figure 3/3B/3B.xlsx
- __MACOSX/Figure 3/3B/._3B.xlsx
- Figure 3/3C/Fig3C Tgr5++ SPF-van.tif
- __MACOSX/Figure 3/3C/._Fig3C Tgr5++ SPF-van.tif
- Figure 3/3C/Fig3C Tgr5-- SPF-van.tif
- __MACOSX/Figure 3/3C/._Fig3C Tgr5-- SPF-van.tif
- Figure 3/3C/Fig3C Tgr5++ SPF-van Cscindens.tif
- __MACOSX/Figure 3/3C/._Fig3C Tgr5++ SPF-van Cscindens.tif
- Figure 3/3C/Fig3C Tgr5-- SPF-van Cscindens.tif
- __MACOSX/Figure 3/3C/._Fig3C Tgr5-- SPF-van Cscindens.tif
- Figure 3/3D/3D.xlsx
- __MACOSX/Figure 3/3D/._3D.xlsx
- Figure 3/3M/Fig3M Tgr5++ SPF-van.tif
- __MACOSX/Figure 3/3M/._Fig3M Tgr5++ SPF-van.tif
- Figure 3/3M/Fig3M Tgr5-- SPF-van.tif
- __MACOSX/Figure 3/3M/._Fig3M Tgr5-- SPF-van.tif
- Figure 3/3M/Fig3M Tgr5++ SPF-van Cscindens.tif
- __MACOSX/Figure 3/3M/._Fig3M Tgr5++ SPF-van Cscindens.tif
- Figure 3/3M/Fig3M Tgr5-- SPF-van Cscindens.tif
- __MACOSX/Figure 3/3M/._Fig3M Tgr5-- SPF-van Cscindens.tif
- Figure 3/3J/3J.xlsx
- __MACOSX/Figure 3/3J/._3J.xlsx
- Figure 3/3F/3F.xlsx
- __MACOSX/Figure 3/3F/._3F.xlsx
