# Supplementary material for: Bile acid 7α-dehydroxylating bacteria accelerate injury-induced mucosal healing in the colon
Source: EMBO Mol Med. 2025 Mar 10;17(5):889–908. doi: 10.1038/s44321-025-00202-w (PMC12081655; doi:10.1038/s44321-025-00202-w)
Supplement: Supplementary file 9 — Source data Fig. 3 [file 44321_2025_202_MOESM9_ESM.zip › Figure 3/3K/3K.xlsx]

## Sheet: Sheet1
	Tgr5+/+	Tgr5+/+ + C. scindens	Tgr5-/-	Tgr5-/- + C. scindens
	6.37	7.85	5.45	5.75
	6.51	7.5	5.35	5.4
	6.2	7.95	5.75	5.8
	7.15	7.35	5.3	5
	6.32		5.5	6
	5.6		5.75	5.55
	5.57			6.8
