# Supplementary material for: Bile acid 7α-dehydroxylating bacteria accelerate injury-induced mucosal healing in the colon
Source: EMBO Mol Med. 2025 Mar 10;17(5):889–908. doi: 10.1038/s44321-025-00202-w (PMC12081655; doi:10.1038/s44321-025-00202-w)
Supplement: Supplementary file 9 — Source data Fig. 3 [file 44321_2025_202_MOESM9_ESM.zip › Figure 3/3L/3L.xlsx]

## Sheet: Sheet1
	Tgr5+/+	Tgr5+/+ + C. scindens	Tgr5-/-	Tgr5-/- + C. scindens
	0.6875	1.6	0.965517	0.878049
	0.956522	1.78947	0.857143	0.892857
	0.782609	1.52941	0.684211	0.78
	0.875	1.65217	0.678571	0.883721
	0.8		0.857143	0.62069
	0.684211		0.727273	0.785714
	0.9		0.7	0.666667
