# Supplementary material for: Bile acid 7α-dehydroxylating bacteria accelerate injury-induced mucosal healing in the colon
Source: EMBO Mol Med. 2025 Mar 10;17(5):889–908. doi: 10.1038/s44321-025-00202-w (PMC12081655; doi:10.1038/s44321-025-00202-w)
Supplement: Supplementary file 9 — Source data Fig. 3 [file 44321_2025_202_MOESM9_ESM.zip › Figure 3/3B/3B.xlsx]

## Sheet: Sheet1
	Days	Tgr5+/+SPF-Van											Tgr5+/+ SPF-Van + C. scindens										Tgr5-/- SPF-Van									Tgr5-/- SPF-Van + C. scindens
	0	100	100	100	100	100	100	100	100	100	100	100	100	100	100	100	100	100	100	100	100	100	100	100	100	100	100	100	100	100	100	100	100	100	100	100	100	100	100	100	100
	1	99.1854	99.4496	99.9206	99.4469	98.8574	97.1024	97.7294	100.29	100	99.7788	98.1205	99.5634	99.5288	100.021	100.116	99.6113	100.35	98.1789	99.6644	99.8325	99.6644	100.034	99.9621	99.2088	99.0723	100.359	98.7553	99.7927	97.9167	98.7761	100	99.1393	99.8507	97.5147	98.2705	96.9575	97.427	99.8324	100.097	99.5441
	2	98.3707	98.8993	99.8413	98.8939	97.7148	98.3827	100	98.7097	99.7006	96.555	98.0233	99.1268	99.0576	100.041	100.233	98.2332	98.4266	98.5748	99.4966	100	99.4966	100.068	99.9242	98.4175	98.1445	97.0588	100.107	99.4819	100.302	100.232	100	98.2786	99.7015	98.5502	97.89	99.6322	99.9652	99.6648	100.194	99.0881
	3	99.1393	96.3976	99.8413	98.168	98.7203	98.2143	99.5334	99.1935	99.2515	94.3426	97.8613	100.594	99.3113	103.027	97.8369	97.8799	99.3007	99.7625	99.8322	100	99.8322	99.6958	99.28	98.4848	98.7956	97.2222	99.9289	99.4819	99.2272	99.57	98.9064	97.8404	89.8507	100.276	97.5441	99.4651	99.4437	100.402	100.13	101.148
	4	99.9078	94.7298	99.8413	97.8223	98.4156	99.2251	99.5334	99.5161	99.1018	93.7105	99.3195	100.07	97.6803	103.441	96.173	99.8233	100.175	101.346	100	99.4975	100	98.1751	99.4695	99.6633	100.098	96.732	100.284	98.791	98.9583	97.089	101.962	100	89.1045	99.5858	98.063	99.9666	97.879	100.402	98.1854	100.473
	5	98.8318	94.0627	99.8413	98.5137	97.6539	98.2143	99.689	97.7419	100	97.3451	97.0512	101.292	99.3113	102.819	97.8369	98.9399	99.8252	100.95	98.9933	98.995	98.9933	99.1889	99.659	97.4747	99.9349	97.0588	98.6842	97.4093	97.1102	98.9084	102.284	98.748	90.2985	97.5147	98.5818	99.9666	97.0097	98.2233	98.0233	99.1219
	6	99.293	94.0627	93.0159	96.7853	96.2828	96.8666	98.7558	97.0968	99.1018	95.6068	95.917	100.419	99.1301	102.405	98.0033	97.1731	99.1259	100.95	97.4832	97.6549	97.4832	98.1751	97.7643	96.8013	98.6328	94.7712	97.2617	94.9914	95.7661	96.7582	99.8713	97.9656	88.6567	94.9258	96.8523	97.459	94.4019	98.2233	98.6714	98.2776
	7	97.7559	93.7292	92.381	95.1607	97.1968	95.1819	97.6672	95.1613	97.6048	94.8167	88.302	100.419	98.0428	100.539	96.3394	95.4064	97.5524	98.7728	97.4832	99.4975	97.4832	95.4714	96.438	92.7609	97.0052	94.7712	97.2617	90.5009	93.414	94.7734	97.9415	97.0266	85.9701	92.5095	95.6416	95.9545	93.5327	96.5471	97.2132	96.0824
	8	95.2966	91.8946	91.1111	94.4694	95.2163	93.8342	95.0233	90.2597	94.1617	94.8167	88.6261	96.0531	97.838	99.7098	96.6823	93.828	93.007	96.7933	95.302	97.8224	95.302	91.247	95.6802	92.0875	93.4245	94.1176	92.8165	86.1831	91.9019	94.1118	92.6343	95.4617	85.6712	90.4384	94.431	93.9485	91.6203	94.0329	94.7829	90.8477
	9	92.53	86.7245	88.8889	90.7363	88.9701	89.2857	91.1353	83.9286	89.2216	93.3944	92.1905	100.07	95.4562	98.2587	95.0067	91.6875	91.2587	95.4078	91.6107	93.7855	88.3838	86.6847	93.7855	88.3838	90.1693	91.0131	83.4282	83.0743	77.453	86.5035	86.523	91.8623	79.638	81.8088	90.2802	88.2648	86.4047	89.8424	88.14	88.3148
	10	90.8392	80.0534	84.9206	82.6132	81.6575	82.7156	86.6252	77.4351	85.7784	87.8635	86.6818	91.1631	86.845	99.0879	93.4987	87.9415	90.035	93.0325	86.2416	88.67	85.5219	79.7567	88.67	85.5219	85.4492	86.6013	76.1024	79.2746	80.1411	79.5567	76.3911	89.0454	77.6772	72.834	86.8212	85.5901	80.8414	88.5015	81.173	81.2226
