# Supplementary material for: Bile acid 7α-dehydroxylating bacteria accelerate injury-induced mucosal healing in the colon
Source: EMBO Mol Med. 2025 Mar 10;17(5):889–908. doi: 10.1038/s44321-025-00202-w (PMC12081655; doi:10.1038/s44321-025-00202-w)
Supplement: Supplementary file 9 — Source data Fig. 3 [file 44321_2025_202_MOESM9_ESM.zip › Figure 3/3D/3D.xlsx]

## Sheet: Sheet1
	Tgr5+/+SPF-Van	Tgr5+/+ SPF-Van + C. scindens	Tgr5-/-SPF-Van	Tgr5-/-SPF-Van + C. scindens
	5.5	6.3	5.5	5.5
	5.3	7.8	5.8	5.8
	6.5	7.2	6	6
	5.8	7.5	6.2	5.4
	5.6	6.3	7	5.6
	6	7.3	5.2	4.9
	5.8	6.7	4.5	4.4
	5	6.7	5	5.2
	5.5	6.9	5.8	4.9
	7	6		4.5
	5.9
