# Supplementary material for: Bile acid 7α-dehydroxylating bacteria accelerate injury-induced mucosal healing in the colon
Source: EMBO Mol Med. 2025 Mar 10;17(5):889–908. doi: 10.1038/s44321-025-00202-w (PMC12081655; doi:10.1038/s44321-025-00202-w)
Supplement: Supplementary file 9 — Source data Fig. 3 [file 44321_2025_202_MOESM9_ESM.zip › Figure 3/3J/3J.xlsx]

## Sheet: Sheet1
	Days	Tgr5+/+							Tgr5+/+ + C. scindens				Tgr5-/-							Tgr5-/- + C. scindens
	0	100	100	100	100	100	100	100	100	100	100	100	100	100	100	100	100	100	100	100	100	100	100	100	100	100
	1	100	100	100	100	100	100	100	100	100	100	100	100	100	100	100	100	100	100	100	100	100	100	100	100	100
	2	98.9195	100.733	102.096	100	103.876	100.622	99.9366	100.161	98.4318	99.5135	102.595	99.73	100.269	99.2903	100.357	100.069	100.351	101.293	100.22	99.2532	101.24	99.4934	101.596	99.7897	100.735
	3	98.8846	98.8217	101.927	100.783	101.661	101.179	99.461	101.447	99.8492	101.429	102.834	100.979	99.7642	99.9253	100.963	100.344	100.457	100.748	100.252	101.222	101.776	99.6285	98.5313	98.1671	98.402
	4	99.3377	99.7771	102.941	102.078	103.713	100.557	99.7781	102.573	98.9144	101.338	103.312	99.7975	100.067	101.27	100.856	100.688	100.562	100.85	103.21	100.611	100.067	100.439	98.5313	97.1154	103.771
	5	99.3029	98.3758	104.361	101.054	103.648	100.852	100.38	102.187	98.6731	99.7872	104.541	102.43	99.5958	101.905	100.535	99.7247	101.089	100.408	100.692	98.8798	98.9276	100.54	98.9783	94.5312	103.675
	6	98.2921	98.4713	102.772	100.211	101.629	100.033	99.1439	100.225	97.5271	99.0575	105.155	98.8863	99.0232	100.934	99.6789	97.5224	101.441	99.5238	97.7974	96.0285	98.1903	100.574	93.6143	92.4579	102.365
	7	94.5974	98.5669	102.028	96.6265	99.1857	98.3623	96.0685	98.5526	97.1954	99.5439	101.946	96.1863	98.8548	98.2817	97.2173	94.6318	99.0864	97.1088	94.9654	94.1616	93.9008	97.8048	95.4981	88.101	99.9361
	8	95.0854	96.7198	100.27	98.2831	94.4951	93.6783	92.8979	93.9209	95.7479	94.8008	96.9614	90.3476	95.5204	96.4139	100.178	91.7068	92.2699	95.3742	97.168	91.7855	89.8123	95.2381	94.7637	89.6334	94.1515
	9	93.1684	91.7198	98.9182	95.3313	90.1303	90.3374	85.6056	93.6314	92.702	96.4123	97.6442	84.5427	88.6494	92.7904	97.467	87.3366	84.3289	88.9456	87.9799	84.8948	80.4625	93.7183	89.8787	87.3798	93.8319
	10	90.0314	95.0637	96.5179	95.4518	83.2573	86.8981	83.0374	97.459	89.6261	98.1453	98.7709	81.269	82.9909	87.5981	99.0011	79.0434	83.4856	84.2177	83.9836	83.537	77.8485	87.4367	87.069	83.7139	88.4308
	11	90.5891	93.949	95.6727	94.7289	80.0977	81.8867	80.4375	100.354	89.9578	97.7197	100.717	79.0753	78.2418	83.7131	93.8637	76.841	83.4856	84.2177	86.6268	80.2783	81.8029	86.6261	86.2708	83.1731	87.5679
	12	86.6504	91.7516	97.025	94.3072	77.7199	83.4917	80.1205	93.6957	91.7973	99.5439	105.087	76.9153	76.9956	82.1442	95.3978	80.3854	81.272	82.8571	87.0673	84.1819	84.1488	85.3428	83.9719	78.8762	86.4813
	13	87.2429	92.4522	98.3097	94.8795	78.3388	84.8673	82.6569	94.6607	93.3353	99.7872	105.155	77.6915	79.7912	85.9171	95.6832	80.7295	82.5369	84.1497	87.0673	85.5397	85.6233	88.8889	84.7063	80.3185	88.6545
	14	88.9857	92.9936	98.6477	95	79.8046	85.6535	84.9715	95.4326	96.1701	101.003	105.599	79.4128	78.8144	87.7848	97.0389	81.9683	85.8046	85.034	87.2876	87.4406	86.9973	91.253	85.249	80.8293	89.5494
	15	90.4845	93.5669	99.2563	94.8795	81.4984	87.455	86.0178	98.038	96.9542	102.341	105.053	80.8302	79.2523	89.6526	97.9308	83.9642	96.4512	88.8435	88.8924	88.9341	88.0027	94.3938	85.9834	81.1899	90.1246
