# Supplementary material for: Bile acid 7α-dehydroxylating bacteria accelerate injury-induced mucosal healing in the colon
Source: EMBO Mol Med. 2025 Mar 10;17(5):889–908. doi: 10.1038/s44321-025-00202-w (PMC12081655; doi:10.1038/s44321-025-00202-w)
Supplement: Supplementary file 9 — Source data Fig. 3 [file 44321_2025_202_MOESM9_ESM.zip › Figure 3/3F/3F.xlsx]

## Sheet: Sheet1
	Tgr5+/+SPF-Van	Tgr5+/+ SPF-Van + C. scindens	Tgr5-/-SPF-Van	Tgr5-/-SPF-Van + C. scindens
	6.375	10.5	4.44444	6.05263
	5.21429	12.9412	6.17241	8
	6.61538	7.54545	5.17143	6.92308
	6.375	14.1395	6.25	8.75
	5.13333	16.4118		5.90476
	7.46667	10.7308		4.76923
	5.72727	15.3077		7.8125
	6			5.14286
	5.11765
