# Supplementary material for: Bile acid 7α-dehydroxylating bacteria accelerate injury-induced mucosal healing in the colon
Source: EMBO Mol Med. 2025 Mar 10;17(5):889–908. doi: 10.1038/s44321-025-00202-w (PMC12081655; doi:10.1038/s44321-025-00202-w)
Supplement: Supplementary file 10 — Source data Fig. 4 [file 44321_2025_202_MOESM10_ESM.zip]

Archive with 12 entries (9 files):
- Figure 4/
- __MACOSX/._Figure 4
- Figure 4/.DS_Store
- __MACOSX/Figure 4/._.DS_Store
- Figure 4/4E/
- __MACOSX/Figure 4/._4E
- Figure 4/4C/
- __MACOSX/Figure 4/._4C
- Figure 4/4E/4E.xlsx
- __MACOSX/Figure 4/4E/._4E.xlsx
- Figure 4/4C/4C.xlsx
- __MACOSX/Figure 4/4C/._4C.xlsx
