# Supplementary material for: Bile acid 7α-dehydroxylating bacteria accelerate injury-induced mucosal healing in the colon
Source: EMBO Mol Med. 2025 Mar 10;17(5):889–908. doi: 10.1038/s44321-025-00202-w (PMC12081655; doi:10.1038/s44321-025-00202-w)
Supplement: Supplementary file 10 — Source data Fig. 4 [file 44321_2025_202_MOESM10_ESM.zip › Figure 4/4E/4E.xlsx]

## Sheet: Sheet1
	Goblet cells (%)			EECs (%)			Tuft cells (%)			Fibroblasts (%)
	Non-IBD Rectum	UC Rectum		Non-IBD Rectum	UC Rectum		Non-IBD Rectum	UC Rectum		Non-IBD Rectum	UC Rectum
	4.79175	0		3.05523	12.9482		2.13589	2.36257		0.371569	0
	9.11605	4.74589		6.64553	1.42494		1.67759	2.45143		0	2.42454
	7.01092	13.9563		4.37501	10.9222		1.59647	2.47256		0	0
	7.04109	2.31949		8.55336	0.657898		1.42352	3.32059		0	1.44494
	6.71119	6.07489		7.15715	3.14162		1.20475	2.06984		0.133726	2.28689
	14.7349	0.102962		11.2134	0.814225		1.13166	3.21575		0	2.58289
	6.10435	1.26633		10.8996	5.00373		1.95646	3.51132		0.0793459	0.62464
	8.43916	0		9.53452	0.227685		2.14285	2.64866		0	4.42654
	5.50686	0.104134		7.31798	0.132194		2.50987	5.71466		0	0.366713
	8.5452	6.73672		5.64982	4.59806		2.5971	2.8621		0	0
	9.68932	8.34626		8.13282	1.2649		1.74883	3.60526		0	0
	8.55546	2.93126		11.5132	5.16606		2.39114	4.4566		0	0.309435
	5.18335	5.34052		9.88836	3.42125		2.16982	3.40548		0.124994	0
	6.61386	1.5247		3.40232	3.38002		0.501148	2.90023		2.22276	0
	4.78948	16.278		12.7374	17.5601		2.66914	1.54308		0.242317	0
	7.40902	1.80612		8.47691	3.09283		2.04528	2.98357		0	0
	4.42521	14.2133		5.34023	2.78063		2.09829	3.51241		0.00554382	0
	6.9817	11.4193		9.74199	10.9028		1.74426	2.88082		0	0
	7.17805	6.28773		12.1482	3.48437		2.93437	2.67557		0	0
	7.17302	3.57113		9.89725	6.85577		1.74792	3.3735		0	0.200229
	0.486069	1.13435		0.124574	2.14699		4.33689	2.72082		0.0215446	2.41774
	3.68831	0.0624091		12.4659	0.650709		2.79186	3.53455		0	2.10072
	3.10895	0.641068		10.7758	1.71061		2.1428	3.04077		0.0727942	2.52703
		1.83383			1.40618			2.86047			1.50099
		1.37902			4.82638			3.34293			0.0571099
		1.69069			4.82393			2.65431			0.192303
