# Supplementary material for: Bile acid 7α-dehydroxylating bacteria accelerate injury-induced mucosal healing in the colon
Source: EMBO Mol Med. 2025 Mar 10;17(5):889–908. doi: 10.1038/s44321-025-00202-w (PMC12081655; doi:10.1038/s44321-025-00202-w)
Supplement: Supplementary file 10 — Source data Fig. 4 [file 44321_2025_202_MOESM10_ESM.zip › Figure 4/4C/4C.xlsx]

## Sheet: Sheet1
	ILEUM			COLON			RECTUM
	Non-IBD	UC		Non-IBD	UC		Non-IBD	UC
	1.31796	0.547622		0.642284	0.899318		0.729571	0.412999
	1.09801	1.18284		1.07848	1.21392		0.915813	1.31975
	0.467094	1.1459		0.498853	0.282856		0.870467	0.663701
	0.906331	0.417077		1.30966	0.509638		0.923347	1.07188
	0.571604	0.713972		0.899678	0.38192		1.15897	1.57964
	0.703503	0.706158		0.513685	0.447847		0.411952	0.811772
	0.429009	1.13568			1.71945		1.47108	1.23541
	0.373265	0.807319			0.667269		0.487042	0.826128
	0.673998	0.835293			0.838974		0.523489	0.403028
	0.213573	0.521002			0.426277		1.03557	0.382284
	0.552792	0.877934			1.26351		1.58579	0.421037
	0.659217	0.698783			1.4805		0.25962	0.602657
	0.472169	0.353618			1.01237		1.09353	0.777977
	0.806742	0.654754			0.28338		1.68209	0.32626
	0.463295	0.69089			0.722364		0.908819	0.788926
	0.742682	0.443926			0.314851		1.19316	0.715891
	0.692549	0.532912			0.602598		0.848496	0.597475
	0.435117	0.398933			0.961443		0.916277	0.891375
	0.534453	1.72938			1.08148		0.586114	0.750161
	0.618665	1.31997			2.01461		0.620824	1.72518
	0.301053	0.472181			0.563014		0.36276	1.57521
		0.440177					0.832482	1.03017
		0.409265					0.960187	0.755566
		0.467409						0.515289
								0.690703
								0.836605
